# Supplementary material for: Redetermination of Hg2I2
Source: Acta Crystallogr Sect E Struct Rep Online. 2012 Jan 7;68(Pt 2):i11. doi: 10.1107/S1600536811056339 (PMC3274835; doi:10.1107/S1600536811056339)
Supplement: Supplementary file 1 [file e-68-00i11-sup1.cif]

##############################################################################
#                                                                            #
# This CIF contains the data in a paper accepted for publication in          #
# Acta Crystallographica Section E. It conforms to the requirements of       #
# Notes for Authors for Acta Crystallographica Section E, and has been       #
# peer reviewed under the auspices of the IUCr Commission on Journals.       #
#                                                                            #
# Full details of the Crystallographic Information File format               #
# are given in the paper "The Crystallographic Information File (CIF):       #
# a New Standard Archive File for Crystallography" by S. R. Hall, F. H.      #
# Allen and I. D. Brown [Acta Cryst. (1991), A47, 655-685].                  #
#                                                                            #
# The current version of the core CIF dictionary is obtainable from          #
# ftp://ftp.iucr.org/pub/cif_core.dic.                                       #
#                                                                            #
# Software is freely available for graphical display of the structure(s)     #
# in this CIF. For information consult the CIF software page                 #
# http://www.iucr.org/resources/cif/software.                                #
#                                                                            #
# This file may be used for bona fide research purposes within the           #
# scientific community so long as proper attribution is given to the journal # 
# article from which it was obtained.                                        #
#                                                                            #
##############################################################################
data_global
_audit_creation_method     'Jana2006 Version : 21/10/2011'
_journal_date_recd_electronic     2011-11-21
_journal_date_accepted     2011-12-31
_journal_name_full     'Acta Crystallographica, Section E'
_journal_year     2012
_journal_volume     68
_journal_issue      2
_journal_page_first     i11
_journal_page_last     i11
_journal_paper_category     QI
_journal_paper_doi     10.1107/S1600536811056339
_journal_coeditor_code     WM2566
_publ_contact_author_name     'Kars'
_publ_contact_author_address
;
Universit\'e Houari-Boumedienne
Facult\'e de Chimie
Laboratoire Sciences des mat\'eriaux
Bp 32 El-Alia Bab-Ezzouar
Algeria
;
_publ_contact_author_email     'mkarsdz@yahoo.fr'
_publ_contact_author_fax     '00 213 21 24 73 11'
_publ_contact_author_phone     '00 213 21 24 79 50'
_publ_section_title
;
Redetermination of Hg~2~I~2~
;
loop_
    _publ_author_name
    _publ_author_address
    'Kars, Mohammed'
;
Universit\'e Houari-Boumedienne
Facult\'e de Chimie
Laboratoire Sciences des Mat\'eriaux
Bp 32 El-Alia Bab-Ezzouar
Algeria
;
    'Roisnel, Thierry'
;
Centre de Diffractom\'etrie X
Sciences Chimiques de Rennes
UMR 6226 CNRS Universit\'e de Rennes 1
Campus de Beaulieu
Avenue du G\'en\'eral Leclerc
France
;
    'Dorcet, Vincent'
;
Centre de Diffractom\'etrie X
Sciences Chimiques de Rennes
UMR 6226 CNRS Universit\'e de Rennes 1
Campus de Beaulieu
Avenue du G\'en\'eral Leclerc
France
;
    'Rebbah, Allaoua'
;
Universit\'e Houari-Boumedienne
Facult\'e de Chimie
Laboratoire Sciences des Mat\'eriaux
Bp 32 El-Alia Bab-Ezzouar
Algeria
;
    'L. Carlos, Otero-Di\'az'
;
Departomento Inorg\'anica
Facultad C.C. Qu\'imicas
Universidad Complutense
28040 Madrid
Spain
;
data_I
_chemical_name_systematic     'mercury(I) iodide'
_chemical_name_common     'mercurous iodide'
_chemical_formula_moiety     'Hg2 I2'
_chemical_formula_sum     'Hg2 I2'
_chemical_formula_structural     ?
_chemical_formula_analytical     ?
_chemical_formula_iupac     'Hg2 I2'
_chemical_formula_weight     654.98
_chemical_melting_point     ?
_symmetry_cell_setting     tetragonal
_symmetry_space_group_name_H-M     'I 4/m m m'
_symmetry_space_group_name_Hall     '-I 4 2'
loop_
    _symmetry_equiv_pos_site_id
    _symmetry_equiv_pos_as_xyz
    1 x,y,z
    2 -x,-y,z
    3 -y,x,z
    4 y,-x,z
    5 -x,y,-z
    6 x,-y,-z
    7 y,x,-z
    8 -y,-x,-z
    9 -x,-y,-z
    10 x,y,-z
    11 y,-x,-z
    12 -y,x,-z
    13 x,-y,z
    14 -x,y,z
    15 -y,-x,z
    16 y,x,z
    17 x+1/2,y+1/2,z+1/2
    18 -x+1/2,-y+1/2,z+1/2
    19 -y+1/2,x+1/2,z+1/2
    20 y+1/2,-x+1/2,z+1/2
    21 -x+1/2,y+1/2,-z+1/2
    22 x+1/2,-y+1/2,-z+1/2
    23 y+1/2,x+1/2,-z+1/2
    24 -y+1/2,-x+1/2,-z+1/2
    25 -x+1/2,-y+1/2,-z+1/2
    26 x+1/2,y+1/2,-z+1/2
    27 y+1/2,-x+1/2,-z+1/2
    28 -y+1/2,x+1/2,-z+1/2
    29 x+1/2,-y+1/2,z+1/2
    30 -x+1/2,y+1/2,z+1/2
    31 -y+1/2,-x+1/2,z+1/2
    32 y+1/2,x+1/2,z+1/2
_cell_length_a     4.8974(9)
_cell_length_b     4.8974(9)
_cell_length_c     11.649(2)
_cell_angle_alpha     90
_cell_angle_beta     90
_cell_angle_gamma     90
_cell_volume     279.40(9)
_cell_formula_units_Z     2
_cell_measurement_reflns_used     274
_cell_measurement_theta_min     4.51
_cell_measurement_theta_max     32.92
_cell_measurement_temperature     150(2)
_cell_special_details     ?
_exptl_crystal_description     prism
_exptl_crystal_colour     black
_exptl_crystal_size_max     0.10
_exptl_crystal_size_mid     0.06
_exptl_crystal_size_min     0.04
_exptl_crystal_size_rad     ?
_exptl_crystal_density_diffrn     7.7831
_exptl_crystal_density_meas     ?
_exptl_crystal_density_method     'not measured'
_exptl_crystal_F_000     532
_exptl_absorpt_coefficient_mu     65.756
_exptl_absorpt_correction_type     multi-scan
_exptl_absorpt_process_details     '(<i>TWINABS</i>; Bruker, 2006)'
_exptl_absorpt_correction_T_min     0.024
_exptl_absorpt_correction_T_max     0.072
_exptl_special_details     ?
_diffrn_ambient_temperature     150(2)
_diffrn_radiation_type     'Mo K\a'
_diffrn_radiation_wavelength     0.71073
_diffrn_radiation_source     'X-ray tube'
_diffrn_radiation_monochromator     graphite
_diffrn_measurement_device_type     'Bruker APEXII CCD'
_diffrn_measurement_device     ?
_diffrn_measurement_method     '\w and \fm scans'
_diffrn_detector_area_resol_mean     ?
_diffrn_reflns_number     448
_diffrn_reflns_av_R_equivalents     0.0557
_diffrn_reflns_av_sigmaI/netI     0.0457
_diffrn_reflns_theta_min     3.5
_diffrn_reflns_theta_max     39.63
_diffrn_reflns_theta_full     39.03
_diffrn_measured_fraction_theta_max     0.96
_diffrn_measured_fraction_theta_full     0.98
_diffrn_reflns_limit_h_min     -5
_diffrn_reflns_limit_h_max     6
_diffrn_reflns_limit_k_min     0
_diffrn_reflns_limit_k_max     8
_diffrn_reflns_limit_l_min     0
_diffrn_reflns_limit_l_max     20
_diffrn_reflns_reduction_process     ?
_diffrn_standards_number     0
_diffrn_standards_interval_count     .
_diffrn_standards_interval_time     .
_diffrn_standards_decay_%     ?
loop_
    _diffrn_standard_refln_index_h
    _diffrn_standard_refln_index_k
    _diffrn_standard_refln_index_l
    ? ? ?
_refine_special_details
;
The refinement was carried out against all reflections. The conventional
<i>R</i>-factor is always based on <i>F</i>. The goodness of fit as well as
the weighted <i>R</i>-factor are based on <i>F</i> and <i>F</i>^2^ for
refinement carried out on <i>F</i> and <i>F</i>^2^, respectively. The
threshold expression is used only for calculating <i>R</i>-factors <i>etc</i>.
and it is not relevant to the choice of reflections for refinement. The
crystal studied was twinned by non-merohedry with a refined twin domain
fraction of 0.853(14): 0.147(14). The program used for refinement,
<i>Jana2006</i>, uses the weighting scheme based on the experimental
expectations, see _refine_ls_weighting_details, that does not force <i>S</i>
to be one. Therefore the values of <i>S</i> are usually larger than the ones
from the <i>SHELX</i> program.
;
_reflns_number_total     253
_reflns_number_gt     164
_reflns_threshold_expression     I>3\s(I)
_refine_ls_structure_factor_coef     F
_refine_ls_R_factor_all     0.0791
_refine_ls_R_factor_gt     0.0392
_refine_ls_wR_factor_gt     0.0405
_refine_ls_wR_factor_ref     0.0437
_refine_ls_goodness_of_fit_ref     1.47
_refine_ls_restrained_S_all     ?
_refine_ls_number_reflns     253
_refine_ls_number_parameters     9
_refine_ls_number_restraints     0
_refine_ls_number_constraints     0
_refine_ls_hydrogen_treatment     ?
_refine_ls_weighting_scheme     sigma
_refine_ls_weighting_details     'w=1/(\s^2^(F)+0.0001F^2^)'
_refine_ls_shift/su_max     0.0003
_refine_ls_shift/su_mean     0.0000
_refine_diff_density_max     4.99
_refine_diff_density_min     -4.73
_refine_ls_extinction_method
                        'B-C type 1 Gaussian isotropic (Becker & Coppens, 1974)'
_refine_ls_extinction_coef     27(7)
_refine_ls_abs_structure_details     ?
_refine_ls_abs_structure_Flack     ?
_refine_ls_abs_structure_Rogers     ?
loop_
    _atom_type_symbol
    _atom_type_scat_dispersion_real
    _atom_type_scat_dispersion_imag
    _atom_type_scat_source
    Hg -2.3894 9.2266 'International Tables Vol C tables 4.2.6.8 and 6.1.1.1'
    I -0.4742 1.8119 'International Tables Vol C tables 4.2.6.8 and 6.1.1.1'
_computing_data_collection     'APEX2 (Bruker, 2006)'
_computing_cell_refinement     'SAINT (Bruker, 2006)'
_computing_data_reduction     'SAINT (Bruker, 2006) and CELL_NOW (Bruker, 2006)'
_computing_structure_solution     'SIR97 (Altomare <i>et al.</i>, 1999)'
_computing_structure_refinement
                                'JANA2006 (Pet\<r\'i\<cek <i>et al.</i>,  2006)'
_computing_molecular_graphics     'DIAMOND (Brandenburg & Putz, 2005)'
_computing_publication_material
                                'JANA2006 (Pet\<r\'i\<cek <i>et al.</i>,  2006)'
loop_
    _atom_site_type_symbol
    _atom_site_label
    _atom_site_fract_x
    _atom_site_fract_y
    _atom_site_fract_z
    _atom_site_U_iso_or_equiv
    _atom_site_adp_type
    _atom_site_calc_flag
    _atom_site_refinement_flags
    _atom_site_occupancy
    _atom_site_symmetry_multiplicity
    _atom_site_disorder_assembly
    _atom_site_disorder_group
    Hg Hg1 0 0 0.11118(6) 0.0263(2) Uani d . 1 4 . .
    I I1 0 0 0.34524(10) 0.0207(3) Uani d . 1 4 . .
loop_
    _atom_site_aniso_label
    _atom_site_aniso_U_11
    _atom_site_aniso_U_22
    _atom_site_aniso_U_33
    _atom_site_aniso_U_12
    _atom_site_aniso_U_13
    _atom_site_aniso_U_23
    _atom_site_aniso_type_symbol
    Hg1 0.0356(4) 0.0356(4) 0.0078(3) 0 0 0 Hg
    I1 0.0271(6) 0.0271(6) 0.0079(5) 0 0 0 I
loop_
    _geom_bond_atom_site_label_1
    _geom_bond_atom_site_label_2
    _geom_bond_site_symmetry_1
    _geom_bond_site_symmetry_2
    _geom_bond_distance
    _geom_bond_publ_flag
    Hg1 Hg1 . 5_555 2.5903(13) ?
    Hg1 I1 . . 2.7266(17) y
    Hg1 I1 . 21_445 3.5000(9) y
    Hg1 I1 . 21_455 3.5000(9) ?
    Hg1 I1 . 21_545 3.5000(9) ?
    Hg1 I1 . 21_555 3.5000(9) ?
loop_
    _geom_angle_atom_site_label_1
    _geom_angle_atom_site_label_2
    _geom_angle_atom_site_label_3
    _geom_angle_site_symmetry_1
    _geom_angle_site_symmetry_2
    _geom_angle_site_symmetry_3
    _geom_angle
    _geom_angle_publ_flag
    Hg1 Hg1 I1 5_555 . . 180.0(5) ?
    Hg1 Hg1 I1 5_555 . 21_445 98.34(2) ?
    Hg1 Hg1 I1 5_555 . 21_455 98.34(2) ?
    Hg1 Hg1 I1 5_555 . 21_545 98.34(2) ?
    Hg1 Hg1 I1 5_555 . 21_555 98.34(2) ?
    I1 Hg1 I1 . . 21_445 81.66(2) ?
    I1 Hg1 I1 . . 21_455 81.66(2) ?
    I1 Hg1 I1 . . 21_545 81.66(2) ?
    I1 Hg1 I1 . . 21_555 81.66(2) ?
    I1 Hg1 I1 21_445 . 21_455 88.795(15) ?
    I1 Hg1 I1 21_445 . 21_545 88.795(15) ?
    I1 Hg1 I1 21_445 . 21_555 163.32(4) ?
    I1 Hg1 I1 21_455 . 21_545 163.32(4) ?
    I1 Hg1 I1 21_455 . 21_555 88.795(15) ?
    I1 Hg1 I1 21_545 . 21_555 88.795(15) ?
    Hg1 I1 Hg1 . . 21_445 98.34(2) ?
    Hg1 I1 Hg1 . . 21_455 98.34(2) ?
    Hg1 I1 Hg1 . . 21_545 98.34(2) ?
    Hg1 I1 Hg1 . . 21_555 98.34(2) ?
    Hg1 I1 I1 . . 5_556 180.0(5) ?
    Hg1 I1 Hg1 21_445 . 21_455 88.795(16) ?
    Hg1 I1 Hg1 21_445 . 21_545 88.795(16) ?
    Hg1 I1 Hg1 21_445 . 21_555 163.32(4) ?
    Hg1 I1 I1 21_445 . 5_556 81.66(2) ?
    Hg1 I1 Hg1 21_455 . 21_545 163.32(4) ?
    Hg1 I1 Hg1 21_455 . 21_555 88.795(16) ?
    Hg1 I1 I1 21_455 . 5_556 81.66(2) ?
    Hg1 I1 Hg1 21_545 . 21_555 88.795(16) ?
