# Supplementary material for: Redetermination of Hg2I2
Source: Acta Crystallogr Sect E Struct Rep Online. 2012 Jan 7;68(Pt 2):i11. doi: 10.1107/S1600536811056339 (PMC3274835; doi:10.1107/S1600536811056339)
Supplement: Supplementary file 2 [file e-68-00i11-Isup2.hkl]

#
# h,k,l, Fc-squared, Fo-squared, sigma(Fo-squared) and status flag
#
data_I
_shelx_title                             'import in i 4/m m m'
_shelx_refln_list_code                   4
_shelx_F_calc_maximum                    354.08
_exptl_crystal_F_000                     532
_reflns_d_resolution_high                0.5571

loop_
 _symmetry_equiv_pos_as_xyz
 'x, y, z'
 '-x, -y, z'
 '-y, x, z'
 'y, -x, z'
 '-x, y, -z'
 'x, -y, -z'
 'y, x, -z'
 '-y, -x, -z'
 '-x, -y, -z'
 'x, y, -z'
 'y, -x, -z'
 '-y, x, -z'
 'x, -y, z'
 '-x, y, z'
 '-y, -x, z'
 'y, x, z'
 'x+1/2, y+1/2, z+1/2'
 '-x+1/2, -y+1/2, z+1/2'
 '-y+1/2, x+1/2, z+1/2'
 'y+1/2, -x+1/2, z+1/2'
 '-x+1/2, y+1/2, -z+1/2'
 'x+1/2, -y+1/2, -z+1/2'
 'y+1/2, x+1/2, -z+1/2'
 '-y+1/2, -x+1/2, -z+1/2'
 '-x+1/2, -y+1/2, -z+1/2'
 'x+1/2, y+1/2, -z+1/2'
 'y+1/2, -x+1/2, -z+1/2'
 '-y+1/2, x+1/2, -z+1/2'
 'x+1/2, -y+1/2, z+1/2'
 '-x+1/2, y+1/2, z+1/2'
 '-y+1/2, -x+1/2, z+1/2'
 'y+1/2, x+1/2, z+1/2'

_cell_length_a                           4.8974(9)
_cell_length_b                           4.8974(9)
_cell_length_c                           11.649(2)
_cell_angle_alpha                        90
_cell_angle_beta                         90
_cell_angle_gamma                        90

_shelx_F_squared_multiplier              1.000

loop_
 _refln_index_h
 _refln_index_k
 _refln_index_l
 _refln_F_squared_calc
 _refln_F_squared_meas
 _refln_F_squared_sigma
 _refln_observed_status
   1   1   0 126746.00 125372.00 1720.98 o
   0   2   0 109929.00 115132.00 2376.96 o
   2   2   0  76965.60  72497.70 1686.73 o
   1   3   0  64488.20  61115.90  844.77 o
   3   3   0  32960.00  32785.70 1052.41 o
   0   4   0  38782.90  38741.40 1037.49 o
   2   4   0  28094.60  28379.80  570.63 o
   4   4   0  11334.70  12996.60  720.02 o
   1   5   0  17671.50  18216.80  343.40 o
   3   5   0   9811.07  11204.80  499.35 o
   5   5   0   3254.06   3862.03  608.40 o
   0   6   0   8506.15   9347.95  366.55 o
   2   6   0   6422.76   6438.00  391.82 o
   4   6   0   2849.65   3662.32  419.80 o
   6   6   0    791.00   1360.09  585.97 <
   1   7   0   3254.06   3900.08  295.45 o
   3   7   0   1924.24   1397.45  421.59 o
   5   7   0    698.46    669.28  402.43 <
   0   8   0   1309.10   1258.73  330.01 o
   2   8   0   1016.30   1124.37  272.44 o
   1   2   1   6686.71   6261.06  103.34 o
   0   3   1   4270.23   4107.09  172.95 o
   2   3   1   2810.69   2962.84  127.58 o
   1   4   1   1895.31   2011.23   86.71 o
   3   4   1    903.03   1137.12  146.63 o
   0   5   1    903.03   1138.85  132.70 o
   2   5   1    631.79    649.03  122.08 o
   4   5   1    220.15    277.93  159.72 <
   1   6   1    312.59    331.07   93.65 o
   3   6   1    154.90    477.59  186.44 <
   5   6   1     36.97    129.42  219.63 <
   0   7   1    108.78    -74.40  204.25 <
   2   7   1     76.18    201.38  158.87 <
   4   7   1     25.62    439.83  318.74 <
   1   8   1     25.62    -52.86  109.74 <
   3   8   1     12.18    108.31  211.58 <
   0   0   2    379.90    705.60   67.76 o
   1   1   2    252.27    412.60   31.60 o
   0   2   2    195.50    184.41   36.62 o
   2   2   2    141.55    106.00   36.05 <
   1   3   2    124.73    124.39   40.22 o
   3   3   2     79.27     89.34  124.82 <
   0   4   2     88.44    152.26   67.22 <
   2   4   2     71.14     17.67   74.84 <
   4   4   2     38.59    437.53  206.12 <
   1   5   2     51.96     25.14   68.80 <
   3   5   2     35.08      0.72  128.27 <
   5   5   2     17.29    138.90  254.68 <
   0   6   2     31.94     -4.02  106.58 <
   2   6   2     26.63    548.13  211.44 <
   4   6   2     15.90     14.22  190.18 <
   6   6   2      7.08    173.09  353.07 <
   1   7   2     17.29    -32.89  249.79 <
   3   7   2     12.44    -95.23  182.14 <
   5   7   2      6.53    310.41  582.32 <
   0   8   2      9.76    192.19  336.12 <
   2   8   2      8.31    162.74  156.86 <
   0   1   3   1127.70   1452.83   58.12 o
   1   2   3    737.76    782.43   35.04 o
   0   3   3    584.66    477.65   69.36 o
   2   3   3    480.15    341.82   65.49 o
   1   4   3    396.31    372.28   58.89 o
   3   4   3    272.31    293.58  118.21 <
   0   5   3    272.31    167.19   96.95 <
   2   5   3    227.41    115.91  144.93 <
   4   5   3    137.39     81.16  158.58 <
   1   6   3    161.61    291.01  337.40 <
   3   6   3    117.35    292.30  179.26 <
   5   6   3     64.07     78.14  211.15 <
   0   7   3    100.57    312.56  217.76 <
   2   7   3     86.42      6.32  134.16 <
   4   7   3     55.20    140.05  290.30 <
   1   8   3     55.20     79.43  182.71 <
   0   0   4 103401.00 108163.00 2062.45 o
   0   2   4  71769.40  71715.00  703.79 o
   2   2   4  49927.90  50096.80  523.64 o
   1   3   4  41927.50  41060.40  326.72 o
   3   3   4  21650.20  21370.70  493.77 o
   0   4   4  25415.00  25193.30  468.02 o
   2   4   4  18493.80  18106.50  276.45 o
   4   4   4   7525.51   8257.58  438.48 o
   1   5   4  11693.10  11831.00  248.32 o
   3   5   4   6518.86   6861.19  298.26 o
   5   5   4   2163.41   1963.12  330.68 o
   0   6   4   5655.14   5798.17  309.37 o
   2   6   4   4273.00   4435.52  230.51 o
   4   6   4   1893.54   1324.65  291.21 o
   6   6   4    520.56    459.04  640.29 <
   1   7   4   2163.41   2553.27  259.75 o
   3   7   4   1275.92   1513.50  244.42 o
   0   8   4    865.63    967.13  389.50 <
   2   8   4    670.49    781.60  282.22 <
   0   1   5  49290.30  48609.70  527.96 o
   0   3   5  22967.70  22145.60  309.16 o
   2   3   5  16203.00  16226.20  164.89 o
   1   4   5  11603.50  11400.50  169.59 o
   3   4   5   6146.79   6377.60  189.65 o
   2   5   5   4527.77   4397.12  204.22 o
   4   5   5   1869.75   1903.62  228.46 o
   1   6   5   2499.44   2928.09  221.82 o
   3   6   5   1403.95   1135.78  197.46 o
   5   6   5    459.05    292.00  262.12 <
   0   7   5   1057.52   1256.63  224.47 o
   2   7   5    798.75    604.65  166.74 o
   4   7   5    349.11    109.02  302.35 <
   1   8   5    349.11    412.23  166.04 <
   0   0   6    335.69    495.77  109.29 o
   1   1   6    307.29    251.77   35.47 o
   0   2   6    286.35    255.22   48.83 o
   1   3   6    234.39    138.03   36.48 o
   3   3   6    175.53    280.52   70.67 o
   0   4   6    188.92    130.28   85.75 <
   2   4   6    163.03     69.23   63.20 <
   4   4   6    106.36    193.34  151.40 <
   1   5   6    131.12    167.34   70.96 <
   3   5   6     99.39      0.86  242.18 <
   5   5   6     58.93    112.18  288.29 <
   0   6   6     92.93    126.98  149.24 <
   2   6   6     81.45    171.51  223.07 <
   4   6   6     55.25    197.94  249.21 <
   1   7   6     58.93    -81.87  152.69 <
   3   7   6     45.48    218.05  220.20 <
   0   8   6     37.29    -44.82  179.26 <
   0   1   7   4979.18   5063.62  125.45 o
   1   2   7   3619.90   3567.20   83.65 o
   0   3   7   2691.84   2577.93  112.10 o
   2   3   7   2030.89   2017.46  143.71 o
   1   4   7   1550.62   1549.07   89.60 o
   3   4   7    931.49    909.08  133.85 o
   0   5   7    931.49    827.08  155.10 o
   2   5   7    731.62    327.46  200.78 <
   4   5   7    369.89    -60.04  429.03 <
   1   6   7    461.42    164.60  145.78 <
   3   6   7    298.06     82.45  199.65 <
   5   6   7    130.52    299.63  303.22 <
   0   7   7    241.23     42.09  176.96 <
   2   7   7    195.98    298.19  179.98 <
   4   7   7    106.88   -157.14  533.90 <
   1   8   7    106.88     75.70  334.82 <
   0   0   8  23675.60  24735.80  719.15 o
   1   1   8  19711.20  19578.90  272.64 o
   0   2   8  16496.20  15837.50  262.88 o
   1   3   8   9908.54   9835.92  158.20 o
   0   4   8   6113.99   5540.45  184.34 o
   2   4   8   4479.38   4675.90  189.72 o
   1   5   8   2843.27   2837.27  154.91 o
   3   5   8   1577.73   1970.20  532.33 o
   5   5   8    505.39    644.32  416.09 <
   0   6   8   1365.00   1242.92  204.07 o
   2   6   8   1024.30    375.84  289.24 <
   4   6   8    439.59    139.03  277.21 <
   1   7   8    505.39    575.23  195.19 <
   3   7   8    290.09    290.00  302.78 <
   0   1   9  60620.20  63630.50  746.09 o
   1   2   9  43877.70  43174.50  359.57 o
   0   3   9  32061.60  31646.50  405.61 o
   2   3   9  23628.00  23207.40  435.02 o
   1   4   9  17544.50  17288.80  312.75 o
   3   4   9   9859.85  10269.40  509.00 o
   0   5   9   9859.85   9661.91  335.94 o
   2   5   9   7451.48   6311.45  326.63 o
   4   5   9   3299.62   3367.75  579.26 o
   1   6   9   4312.77   4247.57  269.12 o
   3   6   9   2532.71   2341.18  329.37 o
   0   7   9   1950.03   1347.90  364.15 o
   2   7   9   1505.52    993.59  249.15 o
   0   0  10   1093.88   1531.63  244.84 o
   1   1  10    884.49    907.47  106.41 o
   0   2  10    717.69    695.53   89.90 o
   2   2  10    475.89    481.72   92.21 o
   1   3  10    388.50    388.09   63.92 o
   0   4  10    212.44    154.70   92.36 <
   2   4  10    142.48    148.38   72.11 <
   1   5  10     78.98    115.06  103.28 <
   3   5  10     37.87     46.54  295.04 <
   5   5  10     14.05    124.11  385.10 <
   0   6  10     32.07    125.83  218.33 <
   2   6  10     23.76    131.86  214.60 <
   4   6  10     13.12    -71.25  279.52 <
   1   7  10     14.05    -32.03  185.44 <
   0   1  11   2603.14   3413.40  188.63 o
   1   2  11   1918.95   1934.18  101.08 o
   0   3  11   1428.52   1670.21  140.58 o
   1   4  11    810.71    647.29   84.30 o
   0   5  11    471.78    429.60  180.83 <
   2   5  11    362.67    316.28  276.64 <
   4   5  11    168.73    219.62  169.49 <
   1   6  11    216.97    -48.12  158.86 <
   3   6  11    131.64    140.76  139.33 <
   0   7  11    102.98    194.77  308.54 <
   2   7  11     80.77   -118.21  306.24 <
   0   0  12    425.74    434.76  216.59 <
   1   1  12    349.19    659.55  103.85 o
   0   2  12    286.63    272.18  102.84 <
   2   2  12    193.26    238.43   98.97 <
   1   3  12    158.66     38.49   76.56 <
   3   3  12     71.79    -38.78  476.02 <
   0   4  12     87.57     70.10  100.55 <
   2   4  12     58.85    115.49   76.42 <
   4   4  12     18.48   -252.23  245.34 <
   1   5  12     32.58    -52.00  113.19 <
   3   5  12     15.47    118.07  132.72 <
   0   6  12     13.05    -32.46  270.48 <
   2   6  12      9.58    137.75  182.85 <
   0   1  13  37410.40  43509.30  657.86 o
   1   2  13  28061.10  29738.10  371.01 o
   0   3  13  21160.50  20985.60  419.21 o
   2   3  13  16035.00  15167.70  394.58 o
   1   4  13  12205.00  10982.70  229.76 o
   0   5  13   7155.21   6712.60  518.19 o
   2   5  13   5506.47   5266.16  313.99 o
   4   5  13   2553.94   2212.09  269.49 o
   1   6  13   3290.79   2627.26  295.30 o
   0   0  14   6309.94   7120.09  571.28 o
   1   1  14   5371.20   6078.89  254.27 o
   0   2  14   4575.49   4709.73  272.83 o
   2   2  14   3326.56   3074.37  230.69 o
   1   3  14   2838.39   2690.90  167.54 o
   3   3  14   1509.03   1852.92  667.04 <
   0   4  14   1766.72   1361.73  672.46 <
   2   4  14   1289.03    869.27  117.62 o
   4   4  14    500.93    279.64  237.56 <
   1   5  14    803.62    421.67  150.23 <
   3   5  14    427.84    311.82  169.20 <
   0   6  14    365.36     35.05  328.34 <
   0   1  15    725.84    465.05  143.34 o
   1   2  15    515.75    483.45  116.05 o
   0   3  15    366.13    408.06  163.31 <
   2   3  15    259.49     72.54  141.19 <
   1   4  15    183.49    238.29  101.55 <
   3   4  15     91.01    125.11  136.89 <
   0   5  15     91.01     -8.19  255.39 <
   2   5  15     63.81    188.89  167.48 <
   0   0  16   1742.01   2009.06  462.52 o
   1   1  16   1561.62   1667.07  197.45 o
   0   2  16   1401.83   1710.06  197.89 o
   2   2  16   1133.94    994.66  181.96 o
   1   3  16   1021.59    638.37  197.90 o
   3   3  16    679.37    446.67  173.07 <
   0   4  16    751.33    561.42  203.80 <
   2   4  16    614.71    400.43  117.06 o
   4   4  16    341.02    386.95  367.99 <
   1   5  16    456.92    420.69  171.78 <
   0   1  17  11835.80  12550.90  428.89 o
   1   2  17   9051.28   9296.74  320.39 o
   0   3  17   6942.40   6389.19  401.57 o
   2   3  17   5340.11   4498.38  232.05 o
   1   4  17   4117.96   3663.08  408.36 o
   3   4  17   2465.36   2195.74  388.95 o
   0   5  17   2465.36   2703.58  468.64 o
   0   0  18  10148.70   9977.20  907.36 o
   1   1  18   8830.83   9042.96  505.13 o
   0   2  18   7688.24   7648.27  413.28 o
   2   2  18   5837.07   4926.46  343.10 o
   1   3  18   5089.59   4787.89  508.18 o
   3   3  18   2954.83   2490.72  561.63 o
   0   4  18   3382.95   2994.71  497.56 o
   2   4  18   2581.95   1904.81  345.73 o
   0   1  19    390.03    214.59  210.85 <
   1   2  19    266.94    421.14  167.05 <
   0   3  19    182.33     38.21  234.85 <
   2   3  19    124.52   -104.57  237.29 <
   0   0  20   2373.54   2312.38  633.34 o
   0   2  20   1880.38   1424.16  550.82 <
   0   1   1  12540.90  11952.10  342.75 o
   1   6   1   1743.19   1919.77  366.29 o
   1   6   3    166.89    174.38  323.91 <
   1   1   4 101366.00 101306.00 1958.78 o
  -1   2   5  38921.30  36247.00  879.87 o
   1   2   5  38921.30  36103.00  813.51 o
   0   5   5   8124.93   8015.94  427.17 o
   2   2   6    294.19    319.86  139.61 <
   2   3   7   2380.04   2194.48  199.71 o
   2   2   8  13714.00  13310.70  481.19 o
   3   3   8   6127.27   5463.50  308.64 o
   4   4   8   2104.98   3054.79  513.80 o
   2   3   9  27690.10  27893.00  756.01 o
  -3   4   9  11554.90  14651.20  851.67 o
  -1   4   9  18360.90  17712.10  727.46 o
  -4   5   9   3866.88   4791.42  593.62 o
   3   3  10    203.82    202.24  165.90 <
   4   4  10     51.62    341.29  437.39 <
  -2   3  11   1256.67   1608.74  502.35 o
   2   3  11   1256.67    741.90  233.94 o
  -3   4  11    552.89    974.96  474.55 <
   3   4  11    552.89    579.69  203.67 <
   3   3  12     82.02     65.07  485.36 <
  -2   3  13  18791.70  30583.40 1472.07 o
  -3   4  13   8385.32  12146.70 1065.21 o
   3   4  13   8385.32   9228.36  463.81 o
  -2   3  15    304.10    161.59  451.88 <
   3   4  15    106.65    480.04  397.74 <
   1   3  16   1053.87     20.83  558.60 <
   1   1  20   2511.62   2285.40  893.22 <
